# Supplementary material for: Identification of Gentian-Related Species Based on Two-Dimensional Correlation Spectroscopy (2D-COS) Combined with Residual Neural Network (ResNet)
Source: Molecules. 2023 Jun 26;28(13):5000. doi: 10.3390/molecules28135000 (PMC10343857; doi:10.3390/molecules28135000)
Supplement: Supplementary file 1 [file molecules-28-05000-s001.zip]

Archive with 1 entries (1 files):
- molecules-2432901-supplementary.pdf
